# Supplementary material for: Spatial regulation by multiple Gremlin1 enhancers provides digit development with cis-regulatory robustness and evolutionary plasticity
Source: Nat Commun. 2021 Sep 21;12:5557. doi: 10.1038/s41467-021-25810-1 (PMC8455560; doi:10.1038/s41467-021-25810-1)
Supplement: Supplementary file 4 — Source Data [file 41467_2021_25810_MOESM4_ESM.xlsx]

## Sheet: Figure 2 
	RT-qPCR analysis of Grem1 transcript levels
	Fig.2c		Fig.2d		Fig.2e
	Wt	EC1EC2∆/∆	Wt	EC2∆/∆	Wt	EC1∆/∆
	1.29111	0.0342	0.12509	0.01042	1.18941	0.389902
	0.91538	0.04921	0.88086	0.64631	0.78673	0.573904
	0.95514	0.02882	1.01117	0.54728	0.867889	0.293144
	1.01198	0.0385	1.05287	0.65153	0.960153	0.513319
	0.89498	0.03283	1.24051	0.71407	0.772316	0.721261
	0.95813	0.02344	1.27178	0.56813	1.01448	0.68567
	0.97328	0.02614	1.41772	0.54207	1.40902	0.554786

## Sheet: Figure 3
		RT-qPCR analysis of Grem1 transcript levels
		Fig.3b		Fig.3c		Fig.3d		Fig.3e
		Wt	CRM2∆/∆	Wt	CRM5∆/∆	Wt	CRM2∆/∆CRM5∆/∆	Wt	EC1∆/∆CRM5∆/∆
		1.26967	0.39592	1.24704	0.50661	1.06757	0.2195	0.907	0.1709
		0.79821	0.44219	1.02784	0.72095	0.79532	0.32027	1.1114	0.185
		0.6862	0.38095	1.19833	0.95477	0.76854	0.30129	0.8711	0.1751
		0.95949	0.56967	1.05219	0.65762	0.97137	0.28568	1.0721	0.1805
		0.99537	0.41925	0.79402	0.64301	1.27204	0.25364	1.2042	0.1667
		0.81529	0.61681	0.90605	0.89144	0.91924	0.13808	0.8894	0.5938
		1.47577	0.22543	0.77453	0.40919	1.20593	0.09971	0.9448	0.1887

## Sheet: Supp.Fig.4
		RT-qPCR analysis of Grem1 transcript levels
		Supp.Fig. 4a
		Wt	Cis∆/∆
		1.64738	0.02737
		1.29163	0.07662
		0.65676	0.03831
		0.65676	0.0602
		0.52541	0.06568
		1.40109	0.06568
		0.82095	0.04926

## Sheet: Supp.Fig.5
		RT-qPCR analysis of Grem1 transcript levels
		Supp.Fig. 5b		Supp.Fig. 5c		Supp.Fig. 5d
		Wt	CRM3∆/∆	Wt	CRM2∆/∆CRM3∆/∆	Wt	CRM2∆/∆CRM4∆/∆
		0.29347	0.86254	1.93892	0.35184	1.64738	0.50352
		1.52149	0.65273	0.65413	0.54294	1.29163	0.72791
		1.52286	0.81695	1.41333	0.46109	0.65676	0.56919
		1.09028	0.7531	0.45182	0.21539	0.65676	0.57467
		0.45098	0.87287	1.25402	0.14427	0.52541	0.49257
		0.96471	0.93824	0.72344	0.35651	1.40109	0.43237
		1.1562	1.04082	0.56434	0.32217	0.82095	0.30649
